# Supplementary material for: Predicting Pharmacokinetic Properties of Potential Anticancer Agents via Their Chromatographic Behavior on Different Reversed Phase Materials
Source: Int J Mol Sci. 2021 Apr 20;22(8):4257. doi: 10.3390/ijms22084257 (PMC8072580; doi:10.3390/ijms22084257)
Supplement: Supplementary file 1 [file ijms-22-04257-s001.zip]

Archive with 1 entries (1 files):
- ijms-1179480-supplementary.pdf
